# Supplementary material for: Psychological resilience and emergency coping behavior among university freshmen: the mediating role of social support
Source: Front Public Health. 2026 May 13;14:1831841. doi: 10.3389/fpubh.2026.1831841 (PMC13212512; doi:10.3389/fpubh.2026.1831841)
Supplement: Supplementary file 1 [file Table_1.XLSX]

## Sheet: 调回归
ID	A11	A12	A13	A14	A15	A16	A17	A18	A19	A20	A21	A22	A23	A1	A5	A7	A8	A9	A10	A24	A25	A2	A3	A4	A6	B1	B3	B4	B5_1	B5_2	B5_3	B5_4	B5	B2	B6_1	B6_2	B6_3	B6_4	B6_5	B6_6	B6_7	B6_8	B6	B7_1	B7_2	B7_3	B7_4	B7_5	B7_6
1	1	2	0	1	0	1	1	1	1	0	1	1	2	0	2	1	1	2	1	0	2	2	3	4	2	1	1	2	2	1	2	2	7	2	1	1	0	0	0	0	1	0	3	0	1	0	0	1	0
2	3	3	4	3	4	4	3	4	4	4	4	2	4	2	2	4	3	3	3	3	3	4	4	3	4	2	4	4	3	4	4	4	15	2	0	1	0	1	1	1	0	0	4	1	0	1	0	1	0
3	4	2	4	3	3	4	4	4	3	4	3	4	3	3	2	3	3	4	4	4	4	3	2	0	2	3	3	4	3	3	4	4	14	3	0	1	0	1	1	0	1	0	4	0	1	1	0	1	0
4	2	2	2	2	3	2	1	3	1	2	2	1	1	3	0	0	2	2	3	3	2	2	2	2	2	3	3	3	2	4	3	3	12	3	0	0	0	0	1	1	1	1	4	0	0	0	0	1	0
5	2	2	3	2	2	3	1	1	1	1	2	1	2	3	4	3	3	4	4	3	3	0	2	2	2	4	4	3	3	3	4	4	14	2	0	1	1	0	0	0	0	0	2	0	1	0	0	0	0
6	4	4	3	4	3	2	4	3	4	3	4	4	4	3	1	2	2	1	3	2	2	2	0	1	2	3	4	4	3	4	3	4	14	4	0	1	0	1	0	0	1	0	3	1	1	0	1	0	0
7	1	3	2	1	0	1	2	2	1	2	1	1	1	2	1	2	2	1	0	0	1	4	3	3	4	3	3	2	2	3	2	3	10	3	1	1	1	1	0	0	0	0	4	1	1	0	0	1	0
8	4	4	4	4	4	4	4	4	4	3	4	3	3	3	3	3	2	4	3	3	2	2	3	3	4	2	3	2	3	4	2	2	11	4	1	0	0	1	0	1	1	1	5	0	0	0	1	1	1
9	3	3	3	4	3	4	4	3	3	4	4	4	4	3	2	2	2	2	2	3	2	4	4	4	4	2	3	2	4	3	3	4	14	2	0	1	0	1	1	1	0	0	4	0	0	0	1	1	0
10	2	4	3	3	2	3	3	3	0	2	2	0	2	2	0	2	0	0	3	2	2	2	3	2	0	1	2	1	3	2	4	4	13	1	0	1	0	1	0	0	0	0	2	0	1	0	1	0	0
11	3	4	4	3	4	3	4	4	3	3	4	3	3	3	4	3	4	4	4	4	3	2	2	0	3	2	3	3	3	2	3	3	11	2	1	0	0	1	0	0	0	0	2	1	0	0	1	0	0
12	3	2	3	3	3	4	1	3	2	3	3	1	2	4	3	4	3	2	4	4	4	3	4	4	4	3	4	4	4	4	4	3	15	2	0	1	1	0	1	1	0	0	4	0	1	0	1	0	0
13	3	2	3	4	3	2	2	3	3	3	3	3	2	3	3	4	4	4	3	4	4	3	4	4	4	3	3	4	4	4	2	3	13	3	0	1	0	0	1	1	0	1	4	1	1	1	0	1	1
14	2	4	4	3	3	4	4	3	4	4	4	4	4	3	3	2	2	2	2	0	3	3	2	0	4	3	4	3	4	4	4	4	16	3	0	1	0	1	1	1	1	1	6	0	1	1	1	0	0
15	4	4	4	3	3	4	4	4	3	4	3	4	4	4	3	3	3	3	1	4	3	3	4	3	4	2	1	2	2	3	2	1	8	3	1	1	1	0	0	0	1	0	4	1	1	0	1	1	0
16	1	3	2	1	3	3	2	1	2	3	1	2	3	2	2	3	3	2	3	4	2	2	2	4	3	2	3	1	3	2	2	3	10	1	0	0	1	1	0	0	0	1	3	0	0	0	0	1	0
17	0	2	1	2	0	1	2	2	0	1	0	0	0	2	2	1	2	0	0	2	2	1	3	2	3	2	2	2	1	3	2	3	9	3	0	1	1	1	0	0	1	0	4	1	1	1	0	0	0
18	3	4	1	4	4	4	2	4	3	2	4	3	4	3	2	2	3	3	3	3	2	3	3	2	3	2	1	3	4	2	2	3	11	2	0	1	1	0	0	0	0	0	2	1	0	1	0	0	0
19	2	2	3	3	2	3	3	3	3	3	3	3	3	3	3	3	2	0	3	2	2	2	2	3	1	3	3	3	3	3	3	2	11	2	1	0	0	0	1	0	0	0	2	0	0	1	0	0	0
20	2	4	3	3	2	2	2	3	2	2	1	2	2	2	0	2	0	0	1	0	2	3	2	4	3	1	2	2	1	2	4	1	8	1	1	0	0	1	0	0	0	0	2	0	0	0	1	0	0
21	2	2	2	1	2	3	2	3	1	1	2	2	3	3	3	3	3	3	4	4	4	0	1	1	2	2	1	2	1	2	1	2	6	2	0	0	0	1	1	1	0	0	3	0	1	0	0	1	0
22	0	1	2	1	2	3	0	3	2	1	1	0	2	3	2	2	2	2	1	2	3	0	2	0	0	1	1	1	2	3	2	2	9	1	0	0	1	0	1	0	0	0	2	0	0	0	0	1	0
23	2	3	0	2	3	3	2	3	3	2	1	1	3	3	3	4	2	3	0	1	4	4	4	2	4	2	2	3	3	2	3	3	11	1	1	1	0	1	0	0	0	0	3	0	0	1	0	0	0
24	3	4	2	4	3	4	4	4	4	4	4	4	4	1	2	0	2	0	2	2	2	2	0	1	3	3	4	4	4	2	4	4	14	1	0	1	0	0	0	0	0	1	2	0	0	0	0	0	0
25	1	0	1	0	0	0	2	0	1	0	3	1	1	4	2	2	2	3	2	2	3	4	3	0	3	2	3	2	3	4	3	3	13	1	0	0	0	0	0	1	1	0	2	0	0	0	1	0	0
26	1	0	0	1	3	0	2	2	2	1	1	0	3	3	3	3	3	4	3	3	4	1	0	1	1	2	3	4	3	4	2	3	12	2	1	0	0	0	1	0	0	0	2	1	0	1	0	0	0
27	3	4	3	3	4	2	2	3	3	4	4	2	4	2	1	2	3	2	0	2	3	4	4	3	3	2	3	4	3	4	4	3	14	1	0	0	0	0	1	1	1	0	3	1	0	0	1	0	0
28	4	3	1	3	3	3	4	3	2	4	3	4	3	3	2	3	2	3	3	3	3	4	2	1	0	3	4	4	3	3	3	4	13	2	0	0	0	0	0	1	1	0	2	0	1	0	0	0	0
29	4	3	2	4	3	4	3	3	3	4	3	4	3	2	2	1	3	2	3	2	4	2	2	1	1	2	3	3	3	3	1	3	10	3	0	1	1	1	1	0	0	1	5	1	0	1	1	0	0
30	1	0	0	2	1	2	3	2	1	3	3	2	0	2	2	3	4	3	3	2	3	4	4	3	4	3	3	4	2	4	4	4	14	4	0	0	1	1	1	1	1	0	5	1	0	1	0	1	1
31	3	4	2	4	3	3	2	3	1	3	3	3	4	3	4	3	3	4	4	4	4	1	3	3	3	3	4	3	4	4	3	4	15	2	0	0	1	1	1	0	0	1	4	0	0	1	0	1	0
32	2	3	2	2	2	3	0	3	2	3	2	1	2	1	1	2	1	2	2	2	2	0	3	2	2	3	4	3	3	3	3	4	13	2	0	1	1	1	1	0	0	0	4	0	1	0	0	1	0
33	2	1	2	2	2	2	2	2	3	2	1	3	2	3	3	3	3	3	4	4	4	2	1	2	3	2	2	2	3	4	4	3	14	2	0	0	1	0	0	0	1	0	2	1	0	1	0	0	0
34	3	3	3	3	3	4	4	4	4	3	3	4	4	3	3	2	2	2	4	4	2	4	3	2	4	3	4	4	4	4	4	4	16	2	1	1	0	1	0	0	0	1	4	0	1	0	0	0	0
35	0	1	0	0	0	1	2	2	0	0	1	2	0	1	2	2	0	1	0	2	2	1	1	1	2	2	2	1	2	1	2	1	6	1	0	1	0	0	0	1	0	0	2	0	0	0	0	0	0
36	1	3	0	1	2	2	0	2	1	1	0	1	2	3	0	2	2	2	3	2	2	2	2	3	3	1	1	1	2	2	2	2	8	2	0	0	0	0	1	0	0	0	1	0	0	0	0	0	0
37	2	2	0	1	0	2	0	1	1	1	1	1	0	3	2	2	2	2	1	3	2	3	2	2	3	3	4	2	3	3	3	1	10	1	0	0	1	0	0	0	0	0	1	0	0	0	0	1	0
38	3	4	3	4	4	4	4	4	3	3	4	4	4	1	2	1	2	3	3	3	0	2	0	0	1	2	1	2	1	2	1	1	5	4	1	1	1	1	0	0	0	0	4	0	0	1	1	1	1
39	1	2	2	1	2	0	0	1	1	2	1	2	2	4	4	4	4	4	4	4	3	4	4	4	4	3	2	3	3	4	3	4	14	3	1	1	0	0	0	1	1	0	4	0	0	0	0	1	1
40	1	1	1	1	1	2	0	1	1	0	3	1	3	3	3	3	4	4	4	3	2	4	4	4	4	2	2	2	2	1	3	1	7	2	0	0	1	1	0	0	0	1	3	0	0	0	1	0	1
41	3	1	2	2	2	2	2	3	3	3	3	3	3	0	2	0	1	1	2	2	2	2	2	0	4	3	3	2	3	2	2	2	9	1	1	0	0	0	0	0	1	0	2	0	0	0	1	0	0
42	0	1	2	0	1	0	1	1	1	1	2	0	0	1	0	0	2	2	0	2	2	0	1	0	3	1	1	1	1	1	2	1	5	1	1	0	0	0	0	0	0	0	1	0	0	1	0	0	0
43	3	3	3	4	3	3	3	3	3	2	4	4	4	3	3	3	4	3	4	4	4	3	3	3	4	3	3	3	2	3	3	4	12	2	0	1	1	0	0	0	0	0	2	1	0	0	0	0	0
44	0	1	3	4	1	2	3	3	1	1	3	2	1	4	4	3	3	4	4	4	4	2	3	3	3	3	4	4	3	4	4	4	15	2	1	1	0	0	1	0	0	0	3	0	0	1	0	0	0
45	3	1	3	3	3	2	2	4	3	4	3	2	3	2	2	3	1	2	1	1	2	2	2	0	3	2	1	1	2	1	1	1	5	2	0	1	0	1	1	0	1	0	4	1	0	1	0	1	0
46	4	4	3	2	3	4	2	3	4	3	3	4	4	0	0	0	2	2	2	1	2	1	2	2	3	2	2	1	1	2	2	2	7	1	0	0	0	1	0	0	0	0	1	0	1	0	0	0	1
47	3	3	3	3	4	3	4	4	3	4	4	3	2	2	4	2	3	2	3	4	3	3	4	4	4	3	2	4	3	2	3	4	12	3	0	1	1	1	0	0	0	0	3	0	0	0	1	1	0
48	2	1	1	3	0	2	1	1	1	2	3	2	1	2	2	1	2	0	1	2	3	2	4	2	1	1	2	1	1	4	3	1	9	4	1	0	0	1	1	0	0	1	4	1	1	0	1	0	0
49	2	1	2	3	2	3	2	3	2	1	3	0	1	2	3	4	4	3	4	3	4	3	0	2	2	2	1	2	2	1	2	3	8	1	0	1	0	0	0	0	0	0	1	0	0	0	0	0	1
50	4	4	4	4	3	3	4	3	4	4	4	4	3	2	2	2	3	2	3	3	0	3	3	3	3	2	3	2	2	2	1	2	7	2	0	0	1	1	1	0	1	0	4	1	0	0	1	0	0
51	3	3	2	2	0	3	3	1	3	1	1	1	1	3	3	3	4	3	2	2	4	3	2	2	4	2	2	3	1	1	3	1	6	1	0	0	1	1	0	0	0	0	2	0	0	1	0	0	0
52	2	4	3	3	3	4	3	4	4	3	4	3	4	1	0	2	1	2	0	1	3	4	4	4	4	2	1	2	3	2	2	2	9	1	0	0	0	0	0	1	1	0	2	0	0	1	0	0	0
53	2	1	0	1	2	1	3	1	0	2	3	1	3	2	0	0	2	0	1	2	0	3	0	0	1	2	2	2	3	3	2	3	11	1	0	0	0	0	1	0	0	0	1	0	1	0	0	0	0
54	2	4	3	2	4	4	4	3	4	3	3	2	3	2	0	0	2	0	2	0	2	1	0	0	1	1	1	1	2	1	2	1	6	1	0	0	1	1	0	0	0	0	2	1	0	0	0	0	0
55	2	3	2	2	1	3	2	3	2	2	3	2	2	2	2	3	2	3	3	3	2	2	2	2	3	2	3	1	2	2	2	2	8	1	0	0	0	0	1	0	0	1	2	0	1	0	0	0	0
56	2	3	4	3	3	3	4	3	3	3	3	4	3	2	3	3	2	2	4	3	2	3	3	2	4	3	4	3	4	4	4	3	15	3	0	1	0	1	0	1	0	1	4	1	0	0	1	1	1
57	3	3	4	4	4	4	4	4	4	4	4	4	4	3	3	2	3	4	3	2	2	4	3	3	4	3	3	3	3	3	4	3	13	4	0	1	0	1	1	1	1	1	6	0	1	1	1	1	1
58	1	1	2	2	2	2	2	2	3	1	1	0	4	2	2	1	2	2	1	3	2	0	2	1	2	2	1	3	2	1	2	2	7	2	0	1	0	1	0	0	0	1	3	0	1	0	0	1	1
59	1	2	2	2	2	1	3	1	1	0	0	3	2	3	2	3	2	3	3	3	2	2	2	2	1	2	3	2	3	4	3	3	13	1	0	0	1	0	0	0	1	0	2	1	0	0	0	0	0
60	4	4	3	4	4	3	3	4	4	4	4	2	4	2	3	3	2	3	2	2	2	2	2	4	3	4	4	3	3	4	4	4	15	4	1	0	1	1	1	0	0	0	4	1	1	0	1	0	0
61	2	4	3	3	2	3	2	3	1	2	2	2	2	1	0	2	2	0	1	0	1	2	2	1	3	2	1	1	2	1	1	1	5	2	0	1	0	0	1	1	0	0	3	1	0	1	0	0	0
62	2	3	2	1	2	2	2	3	1	2	2	3	1	2	2	2	2	3	0	2	2	3	4	2	3	2	2	1	1	2	3	2	8	1	0	0	0	1	0	0	1	0	2	0	0	0	0	0	0
63	3	4	4	3	4	4	3	4	4	3	4	3	4	2	2	2	3	2	2	3	2	0	2	1	3	4	3	3	4	3	4	4	15	1	0	1	0	0	1	0	0	0	2	0	0	1	0	0	0
64	4	4	4	4	4	4	4	4	3	4	4	3	4	3	2	0	3	2	2	2	2	3	2	1	3	2	2	3	2	3	4	4	13	3	1	0	0	1	1	1	0	0	4	0	0	1	0	0	0
65	3	2	3	2	1	3	2	1	2	3	1	2	0	2	2	3	4	3	4	3	3	4	3	4	4	3	4	4	4	4	4	4	16	3	0	1	1	1	1	1	1	0	6	1	1	0	1	1	0
66	3	2	2	2	3	4	4	3	3	3	2	2	4	3	2	3	4	2	2	3	4	3	4	4	4	3	3	3	3	3	4	4	14	4	1	0	1	1	0	1	0	0	4	0	1	0	0	1	0
67	3	3	4	2	3	4	4	4	3	4	4	3	3	2	3	4	2	2	4	0	2	0	2	2	3	2	3	3	2	3	2	3	10	3	0	0	1	1	0	0	1	0	3	0	1	1	1	1	0
68	3	3	2	2	2	3	2	2	2	4	4	3	3	2	3	2	2	3	1	2	3	3	4	4	4	3	4	3	4	4	4	4	16	2	1	1	0	1	0	0	0	0	3	1	0	0	0	1	0
69	1	0	0	2	0	1	2	2	0	1	3	1	0	3	2	2	2	2	3	3	3	4	3	3	4	2	4	3	3	1	4	3	11	1	0	1	0	0	0	1	0	0	2	0	1	0	0	0	0
70	4	4	3	3	4	3	4	3	4	3	3	3	3	3	3	4	2	3	4	4	2	3	4	3	3	2	2	2	1	3	2	3	9	4	0	1	1	1	1	0	1	0	5	1	1	1	0	1	0
71	3	3	2	3	4	3	4	3	2	3	3	3	2	2	2	2	2	1	3	1	1	2	3	3	4	2	3	4	2	3	1	4	10	4	1	1	1	0	0	0	0	0	3	0	1	0	0	0	0
72	2	2	1	2	2	3	2	2	1	1	1	0	3	1	2	3	0	2	3	2	2	4	4	4	4	3	2	2	3	3	3	1	10	2	0	0	0	0	0	1	0	0	1	0	1	1	0	0	0
73	3	4	3	2	3	3	4	4	2	4	4	4	3	4	3	4	4	4	3	4	4	3	4	4	4	3	4	4	4	4	4	4	16	3	1	1	1	0	0	0	1	0	4	1	1	1	0	1	0
74	2	3	4	3	4	3	4	3	2	4	4	3	4	3	4	3	2	3	3	3	3	2	2	2	3	2	2	2	3	3	2	4	12	3	1	1	0	0	1	0	0	0	3	0	0	0	1	0	1
75	3	3	3	2	4	3	4	4	3	4	4	3	3	3	0	2	2	2	2	0	2	3	4	4	4	2	2	3	4	3	3	1	11	1	0	0	0	0	1	0	1	0	2	0	1	0	1	0	0
76	2	3	4	3	3	2	3	3	2	4	2	3	3	4	4	3	3	3	4	3	3	4	4	4	4	3	4	4	4	4	4	4	16	4	0	0	0	1	1	1	1	1	5	1	0	0	1	1	0
77	0	1	0	1	1	1	2	1	0	1	1	1	0	2	3	0	2	2	1	2	0	2	2	2	2	1	1	1	1	2	1	1	5	1	1	0	0	0	0	0	1	0	2	1	1	0	0	0	0
78	3	2	3	3	2	4	4	2	2	3	3	4	3	2	0	2	1	0	3	1	2	4	3	4	3	2	2	2	2	2	1	1	6	1	1	0	0	0	1	0	0	0	2	0	1	1	0	0	0
79	2	1	3	1	1	3	2	2	1	3	2	3	2	2	2	1	2	2	2	1	1	2	1	1	2	1	2	1	3	1	1	3	8	1	1	1	0	0	0	1	0	0	3	0	0	0	0	0	0
80	1	2	2	1	1	1	2	1	2	1	2	1	0	2	2	2	1	2	0	2	0	2	1	1	2	1	1	1	1	1	2	1	5	1	0	0	0	0	1	1	0	0	2	0	0	0	1	0	0
81	3	4	3	4	3	3	3	1	3	4	2	2	2	3	3	3	2	3	2	4	3	2	0	2	2	3	3	1	3	2	2	3	10	1	0	0	0	0	1	0	0	0	1	1	1	0	0	1	0
82	4	3	4	3	4	4	3	4	3	4	4	4	4	3	3	3	4	2	4	3	3	1	2	1	2	3	4	4	4	3	4	4	15	3	0	0	1	0	1	1	1	0	4	0	1	0	1	0	0
83	3	3	4	3	3	3	4	4	2	3	3	2	4	4	3	3	4	4	4	4	4	0	1	3	3	4	4	4	4	4	4	3	15	3	0	1	1	1	0	0	1	0	4	1	0	0	1	1	0
84	3	3	4	4	4	3	3	4	4	4	3	2	4	2	2	2	1	3	3	4	2	2	3	3	2	3	3	3	3	2	2	3	10	2	1	0	1	0	1	1	0	0	4	1	1	1	0	0	0
85	3	3	3	0	3	3	2	3	2	3	3	1	1	4	4	4	4	4	4	4	3	3	2	1	2	3	4	4	4	4	4	4	16	3	1	0	0	0	1	0	0	1	3	1	0	0	1	0	0
86	3	4	4	4	4	4	4	4	2	4	4	4	3	1	2	2	3	4	2	4	2	2	3	3	4	4	4	4	4	4	4	4	16	4	0	0	1	0	1	1	0	1	4	1	1	0	0	1	0
87	2	3	4	1	3	4	2	3	3	3	4	3	2	4	4	4	3	3	4	2	3	1	2	1	3	4	4	3	4	4	4	4	16	3	0	0	1	0	0	1	0	1	3	0	0	0	0	1	0
88	4	4	4	4	4	3	4	4	4	4	3	3	4	3	3	3	4	4	3	3	3	4	3	3	4	4	4	4	4	4	4	4	16	4	0	1	0	1	1	1	1	1	6	1	1	0	0	1	1
89	1	0	0	0	1	1	0	1	0	0	1	2	0	1	1	1	2	0	1	2	2	4	4	3	4	1	1	2	2	1	1	2	6	1	0	0	0	0	1	0	0	0	1	1	0	0	0	0	0
90	2	2	2	2	2	1	3	3	1	3	2	1	0	2	2	3	2	3	2	2	2	3	2	4	4	2	2	3	2	1	2	2	7	1	0	1	0	0	1	1	0	0	3	0	0	0	0	1	0
91	2	3	1	3	2	4	2	3	4	1	1	1	0	3	2	4	2	3	3	3	3	2	0	4	4	4	4	4	3	4	3	4	14	2	0	0	0	1	0	1	1	0	3	0	0	0	0	0	1
92	0	1	1	1	1	1	2	1	1	0	1	0	0	4	3	2	4	3	3	3	3	2	2	0	0	2	2	3	3	1	2	3	9	2	1	0	0	0	1	0	0	1	3	0	0	0	1	0	0
93	1	0	0	1	0	0	2	0	0	1	1	0	1	4	2	2	3	3	4	4	2	2	1	1	2	1	1	1	2	1	2	1	6	2	0	1	0	0	1	0	0	0	2	0	0	0	0	1	0
94	2	2	2	0	1	1	2	3	1	2	2	0	0	3	2	0	2	0	2	2	2	0	2	0	0	2	1	1	2	3	1	2	8	1	0	0	1	1	0	0	0	0	2	0	1	1	0	0	0
95	3	3	4	3	2	3	3	3	3	4	2	3	2	2	3	4	3	2	4	2	3	3	3	3	3	3	4	3	4	4	4	3	15	4	1	1	0	0	1	1	0	0	4	0	1	1	0	0	1
96	1	1	3	1	1	0	2	3	1	0	1	0	1	2	3	0	2	1	3	2	2	1	1	3	0	2	1	2	1	2	1	2	6	2	0	0	0	1	1	0	1	0	3	0	0	0	0	0	1
97	0	0	2	0	1	1	2	1	0	2	1	0	0	1	2	1	1	2	3	2	1	1	2	1	2	2	3	3	2	2	2	3	9	1	0	0	0	0	0	0	1	0	1	0	0	1	0	0	0
98	2	3	3	3	3	2	3	2	2	1	1	2	3	3	4	3	4	4	4	4	4	3	4	3	2	2	3	1	2	3	3	2	10	2	0	1	1	1	0	0	0	1	4	0	1	0	0	0	1
99	0	3	3	2	1	3	3	3	1	2	2	0	2	3	2	4	4	4	3	3	4	3	4	4	4	2	1	2	1	3	1	1	6	2	1	1	1	0	0	1	1	0	5	0	0	0	1	1	1
100	3	3	3	3	3	3	4	4	3	4	3	3	4	4	3	3	3	3	4	4	4	3	3	2	3	2	2	3	3	2	2	3	10	2	0	0	0	0	0	1	1	0	2	0	0	0	1	0	0
101	0	2	0	0	1	0	2	1	1	0	1	0	1	2	0	1	1	2	1	1	3	0	1	1	0	1	1	2	2	1	1	1	5	3	0	1	0	1	0	1	0	0	3	0	0	0	1	1	0
102	1	1	1	2	1	2	2	3	1	2	0	3	1	0	1	0	2	2	0	2	2	0	3	1	2	1	1	1	2	2	1	1	6	1	0	0	0	0	0	1	0	0	1	0	0	0	0	0	0
103	0	1	1	1	2	1	0	3	1	0	0	0	1	2	3	2	0	1	1	2	2	2	2	2	2	3	3	3	1	2	1	3	7	2	0	0	1	1	1	0	0	0	3	0	1	0	0	1	0
104	3	2	3	2	3	2	3	3	4	3	3	4	4	1	1	2	2	2	2	2	2	0	0	0	0	2	2	3	3	4	3	2	12	2	0	0	0	1	0	1	0	1	3	1	1	0	0	0	0
105	4	4	4	4	4	4	4	4	3	3	4	4	4	4	3	3	4	4	4	3	4	3	3	4	4	4	4	4	4	4	4	4	16	3	0	1	0	1	1	1	0	1	5	0	1	1	1	0	0
106	0	3	2	2	2	2	3	3	0	0	2	0	1	3	2	2	2	3	3	2	1	4	4	3	4	3	3	2	3	4	3	4	14	3	1	1	0	1	1	0	1	0	5	0	1	0	1	0	0
107	3	4	3	4	3	4	4	4	3	4	3	3	4	4	2	1	3	2	3	2	3	4	4	3	4	2	2	3	2	2	3	2	9	3	0	1	0	0	1	1	0	1	4	1	0	0	1	0	0
108	1	0	0	1	3	0	1	3	1	1	2	0	2	2	2	0	1	0	2	0	2	2	2	0	0	2	2	2	2	1	1	3	7	1	0	0	0	0	1	0	0	0	1	1	0	0	0	0	0
109	2	3	1	1	3	2	1	1	2	3	0	2	3	2	3	2	1	2	1	2	2	1	0	2	3	3	4	3	2	3	2	4	11	2	0	0	1	0	1	0	0	1	3	1	0	1	0	0	0
110	2	2	2	4	3	3	2	3	3	3	3	1	3	4	3	3	3	3	4	3	3	2	3	3	2	3	3	3	4	3	4	3	14	2	0	0	1	1	0	1	0	0	3	0	0	1	0	1	0
111	4	4	4	3	4	4	3	3	3	4	4	4	4	4	3	2	3	2	4	2	3	3	4	3	0	3	3	4	3	4	2	4	13	3	1	1	1	1	0	0	0	0	4	0	0	0	1	0	1
112	3	4	4	4	2	4	4	4	3	3	3	3	3	4	4	3	3	3	3	4	4	2	2	2	4	3	4	4	4	4	4	4	16	4	0	1	1	1	1	0	0	0	4	1	1	1	1	1	0
113	3	3	4	2	4	3	4	4	4	4	3	3	4	3	1	1	2	2	1	2	2	4	1	2	2	2	1	2	3	1	1	2	7	1	0	1	0	0	0	0	1	0	2	0	0	0	0	0	0
114	4	3	3	4	2	3	1	3	2	3	2	3	3	2	2	2	2	2	3	2	2	4	4	3	4	2	2	2	2	3	1	3	9	2	0	0	0	0	0	0	1	1	2	0	1	1	0	1	0
115	1	2	2	3	3	2	2	2	1	2	2	1	2	2	2	2	2	3	3	2	2	0	2	1	2	2	2	1	1	1	2	2	6	1	0	0	1	0	1	0	0	0	2	0	0	0	0	0	0
116	1	1	2	1	2	0	2	2	1	1	1	1	3	3	2	1	3	2	1	3	3	3	4	4	4	2	1	1	1	2	3	2	8	2	1	0	0	0	1	0	0	0	2	0	0	0	0	1	0
117	0	0	1	1	1	0	1	1	0	1	1	0	1	3	2	3	3	3	4	2	3	1	0	0	2	2	1	1	1	2	2	2	7	1	0	0	1	1	0	0	1	0	3	1	0	1	1	0	0
118	2	2	2	3	3	3	2	3	2	3	2	3	3	0	0	1	1	0	0	2	0	3	4	3	4	2	3	4	4	4	2	3	13	3	0	1	0	1	0	0	1	0	3	0	0	0	0	1	0
119	0	2	0	0	2	2	1	3	2	2	2	1	3	3	1	0	1	3	2	2	2	3	4	3	3	2	1	1	2	1	3	2	8	2	0	0	1	0	1	1	1	0	4	1	1	1	0	0	0
120	2	1	1	3	3	2	2	3	2	3	2	1	3	4	3	2	4	3	4	4	3	2	0	3	2	1	2	3	1	1	2	2	6	2	0	0	0	0	1	0	0	0	1	0	0	1	0	1	0
121	4	3	2	4	2	3	4	3	4	4	2	3	3	4	3	4	3	4	4	3	2	3	2	4	4	3	4	4	4	4	4	4	16	2	0	1	0	1	1	0	1	1	5	1	1	0	1	1	0
122	1	3	1	1	2	2	1	3	2	3	0	0	0	2	0	0	2	2	2	2	2	2	3	1	2	2	1	2	1	2	2	1	6	1	0	0	1	0	0	0	0	0	1	0	0	0	0	0	0
123	4	4	4	4	3	4	4	3	2	4	4	4	4	2	3	2	4	1	4	3	2	0	2	1	0	2	3	2	2	1	2	2	7	1	0	0	1	0	0	0	0	0	1	1	0	1	0	0	0
124	3	4	3	3	3	3	2	4	3	3	3	4	4	0	1	1	2	2	2	0	1	2	3	2	2	2	3	3	2	3	4	2	11	1	0	0	0	1	0	0	0	0	1	1	0	0	0	0	0
125	2	3	2	2	3	1	1	3	3	2	1	3	3	3	3	3	3	4	4	4	4	4	3	4	3	3	3	4	4	4	4	3	15	3	0	1	1	1	1	0	0	0	4	1	1	1	1	0	1
126	4	3	3	2	2	2	3	2	3	4	3	4	4	2	2	2	2	1	4	2	2	2	4	3	4	2	2	3	2	2	2	3	9	2	0	0	1	0	0	0	0	1	2	0	0	0	1	0	0
127	3	4	2	2	2	3	2	3	3	3	3	3	3	3	3	4	4	2	3	2	3	3	4	2	2	3	3	4	2	4	3	4	13	3	0	1	1	1	1	0	1	0	5	0	1	1	1	0	1
128	1	3	2	1	2	1	3	2	1	3	0	1	2	4	3	1	3	3	4	4	3	2	3	3	3	3	2	1	2	1	3	3	9	1	0	1	0	0	1	0	1	0	3	1	0	0	0	1	0
129	4	3	4	3	3	4	4	3	4	4	3	3	3	1	2	0	2	0	0	1	2	0	2	2	3	3	4	2	4	3	3	3	13	2	0	0	0	0	1	1	0	0	2	0	0	0	0	1	0
130	2	1	3	2	2	0	1	1	3	2	3	2	1	2	2	2	2	2	0	3	2	2	2	2	3	1	2	2	1	3	1	2	7	2	0	0	0	0	1	1	1	0	3	0	0	0	0	0	0
131	1	2	0	0	2	0	2	1	2	1	2	1	1	4	3	4	4	4	4	3	3	1	2	2	2	2	2	2	1	2	1	3	7	3	1	1	0	1	1	0	0	0	4	0	0	1	1	1	0
132	0	0	0	1	1	2	1	0	0	1	2	1	3	1	2	3	4	3	3	0	2	2	1	2	3	1	1	2	1	2	2	3	8	2	0	1	1	0	0	0	1	0	3	1	0	0	1	0	0
133	3	3	4	4	4	4	4	4	3	3	3	3	4	2	2	3	3	3	4	2	0	4	4	3	4	4	4	4	4	4	4	4	16	4	1	1	1	1	0	1	1	0	6	1	1	0	1	0	1
134	0	3	1	3	1	1	2	1	1	0	2	1	0	3	2	2	3	3	3	3	4	4	4	3	4	3	3	4	3	4	3	4	14	3	0	1	0	1	0	1	1	0	4	0	1	0	0	0	1
135	2	2	2	2	2	0	2	1	3	0	2	1	1	3	2	3	3	3	2	2	2	3	3	2	4	3	4	2	4	3	4	4	15	2	1	1	1	0	0	0	0	0	3	1	1	1	0	0	0
136	3	3	2	2	3	3	4	2	1	2	2	2	2	4	3	2	2	3	3	2	2	2	2	3	2	2	1	3	1	1	3	1	6	2	0	0	1	1	0	0	1	0	3	0	1	0	0	0	0
137	4	4	4	4	4	3	3	3	4	3	4	4	4	3	4	2	4	4	3	3	4	2	2	0	2	3	3	4	4	3	4	4	15	2	0	1	1	0	0	1	0	1	4	0	0	0	1	0	0
138	2	2	3	1	3	4	3	3	2	2	4	1	4	3	2	3	3	4	4	4	3	2	0	0	3	2	3	3	3	3	4	4	14	1	0	0	1	0	0	1	0	0	2	0	0	0	0	0	0
139	3	4	4	4	4	3	2	3	3	4	3	2	4	2	3	4	3	2	4	3	3	1	2	1	0	2	3	2	2	3	2	3	10	3	1	0	0	1	1	0	1	0	4	1	1	0	0	1	0
140	1	1	0	0	3	1	2	2	1	2	1	0	3	2	0	1	1	0	0	1	1	1	3	0	2	1	1	2	1	2	1	3	7	1	0	0	0	1	0	0	1	0	2	1	1	0	0	1	0
141	2	4	3	2	3	3	2	3	3	3	4	2	3	2	2	1	2	2	2	1	0	0	2	0	2	2	1	2	2	2	1	1	6	2	0	1	0	0	1	0	1	0	3	1	1	1	0	0	0
142	2	2	2	1	2	3	2	1	1	3	2	2	3	3	4	2	3	3	3	2	3	2	3	1	2	2	3	3	2	3	3	3	11	1	0	0	0	1	1	0	0	0	2	0	0	0	0	0	0
143	3	4	4	4	3	4	4	3	4	4	4	3	4	4	2	4	3	3	4	4	4	4	4	2	3	3	4	4	4	4	4	4	16	2	0	1	1	0	1	0	1	0	4	1	0	0	0	0	1
144	2	4	1	1	1	3	2	3	2	1	2	4	3	3	3	2	2	4	4	2	2	2	4	4	4	2	2	3	2	1	1	2	6	1	0	0	0	0	0	0	1	1	2	1	1	0	1	0	0
145	0	3	2	2	2	2	2	3	2	0	2	1	1	3	3	4	3	4	3	4	3	0	1	3	2	1	2	2	1	2	1	1	5	2	0	1	1	1	0	0	0	0	3	0	1	0	1	0	0
146	4	3	3	2	4	2	3	4	2	4	4	3	4	1	2	0	2	1	3	2	1	3	3	3	4	3	3	4	4	3	4	4	15	3	1	1	0	1	0	0	0	0	3	1	0	1	0	1	1
147	3	4	3	3	4	2	3	4	4	4	3	3	4	3	3	2	3	3	2	4	3	4	4	4	4	3	4	4	3	3	3	4	13	3	0	0	1	1	0	0	1	0	3	0	1	1	1	1	0
148	2	2	1	0	1	0	1	3	1	0	1	1	2	4	3	4	3	4	4	4	4	2	0	0	2	2	3	3	2	3	3	3	11	2	0	1	0	1	0	0	0	1	3	0	1	0	0	1	0
149	0	1	2	0	1	1	1	1	1	1	1	1	1	0	2	0	1	2	3	2	0	4	3	2	4	1	1	1	2	2	1	1	6	1	0	0	1	0	0	0	0	1	2	1	0	0	0	0	0
150	2	1	2	0	1	2	3	0	2	0	1	0	1	2	2	0	2	2	3	2	1	2	1	3	3	1	1	2	1	1	2	1	5	1	0	0	0	0	1	0	0	0	1	0	0	0	0	1	0
151	1	1	0	1	1	1	2	1	2	1	1	0	1	2	0	2	3	1	3	2	2	0	2	0	1	1	2	2	2	3	1	3	9	1	0	0	0	0	1	0	0	0	1	0	0	0	0	1	0
152	1	2	2	1	2	3	2	3	1	1	1	1	2	4	4	4	4	4	3	3	4	0	0	0	0	2	3	4	3	4	4	3	14	2	1	0	0	1	0	0	1	1	4	0	0	0	1	1	0
153	3	3	3	3	3	4	3	2	4	3	4	4	4	2	3	3	2	2	4	3	2	2	0	2	0	3	4	3	4	2	4	4	14	1	1	1	0	0	0	0	0	0	2	0	1	0	0	0	0
154	0	1	2	1	0	1	2	1	2	1	0	1	1	2	1	2	3	2	2	1	2	2	3	4	2	3	3	2	3	4	3	4	14	2	0	0	0	0	1	0	0	0	1	0	0	0	1	0	1
155	1	3	1	1	1	2	2	3	0	2	2	2	2	0	1	2	2	0	0	2	0	2	2	2	3	1	1	2	1	1	1	3	6	2	0	0	0	1	0	1	1	0	3	0	0	1	0	0	0
156	3	3	4	4	2	3	2	3	2	4	2	4	1	4	4	4	4	4	4	4	4	2	3	3	3	3	3	3	3	2	3	3	11	4	0	1	1	1	1	1	1	0	6	0	1	1	1	1	1
157	3	3	3	3	3	3	3	4	4	3	4	3	4	3	3	3	1	2	4	3	2	4	3	3	4	3	3	4	4	4	4	3	15	4	1	0	0	1	1	0	1	0	4	0	1	0	1	0	0
158	1	2	1	1	1	2	0	1	2	1	3	0	0	3	4	2	3	4	4	3	3	3	3	4	4	2	2	2	3	2	1	3	9	1	0	0	0	0	1	0	0	1	2	0	0	1	1	0	0
159	1	2	1	0	0	0	2	1	1	2	1	1	1	1	2	2	2	0	1	0	3	2	3	1	2	2	1	2	3	1	2	2	8	1	0	0	0	0	0	0	0	1	1	0	0	0	0	0	1
160	3	3	1	2	2	3	3	3	4	3	4	2	1	2	3	2	3	3	1	2	1	1	0	2	0	1	2	1	2	1	1	1	5	1	1	0	0	0	0	0	1	0	2	0	0	0	0	0	1
161	2	1	2	2	1	1	0	2	1	3	1	3	2	0	0	3	2	0	0	2	1	3	3	3	4	3	3	2	2	3	3	3	11	1	0	0	0	1	1	0	0	0	2	0	0	1	0	0	0
162	2	3	3	2	2	3	3	3	3	4	2	4	4	4	3	3	4	2	3	3	2	3	3	2	4	3	3	4	3	4	3	4	14	1	0	0	0	1	0	1	1	0	3	0	1	0	0	0	1
163	2	1	3	4	3	2	2	2	1	2	2	1	2	3	4	4	4	3	4	3	4	2	1	3	3	2	2	1	2	2	2	3	9	1	0	0	0	0	0	1	1	0	2	0	0	1	0	0	1
164	0	1	3	2	2	1	2	3	1	0	1	1	2	2	3	2	3	2	3	3	2	2	2	2	3	2	2	4	2	3	3	3	11	4	1	1	0	0	0	1	0	0	3	0	0	1	1	0	0
165	3	4	2	4	2	4	4	4	3	1	3	3	3	2	2	3	2	2	3	3	0	2	1	0	3	4	4	3	4	3	4	4	15	1	0	0	0	1	1	0	0	0	2	0	0	0	1	0	0
166	0	0	1	3	1	0	1	1	0	1	2	0	0	2	1	2	1	0	1	1	2	2	2	0	2	1	1	2	2	1	1	1	5	2	0	0	0	1	0	0	1	1	3	0	1	1	1	1	0
167	2	3	1	0	1	2	2	1	3	1	2	4	3	2	2	2	1	3	3	2	2	4	4	3	4	3	1	3	2	2	2	3	9	2	0	0	1	0	0	0	0	1	2	0	0	0	0	1	0
168	0	1	0	1	0	0	2	1	1	1	1	2	0	1	2	3	2	2	3	3	2	0	1	2	3	1	2	2	2	3	1	2	8	1	0	0	0	0	1	0	0	0	1	1	0	0	0	0	1
169	1	1	2	2	2	1	2	4	1	1	2	3	3	3	2	3	3	3	3	3	2	2	2	2	2	2	3	2	3	2	4	3	12	1	1	0	1	0	0	0	0	0	2	0	0	0	0	0	1
170	2	3	2	3	2	3	3	2	3	2	3	2	1	2	3	3	3	3	2	2	1	1	2	2	4	1	2	1	2	1	2	2	7	3	0	0	0	1	1	0	1	0	3	0	0	0	0	1	0
171	0	1	1	2	2	1	0	0	2	2	0	1	2	1	1	2	1	2	0	2	0	2	1	0	1	1	2	2	2	2	2	2	8	2	0	0	1	0	1	1	0	0	3	1	0	0	0	1	0
172	4	3	3	3	4	3	3	3	2	2	3	3	4	2	2	0	2	2	2	0	2	2	3	2	3	3	3	3	3	4	4	3	14	3	1	0	1	0	1	1	0	1	5	0	0	1	1	1	0
173	3	2	2	4	2	3	3	2	2	3	1	2	3	4	3	4	4	3	4	4	3	1	1	2	3	2	2	2	2	3	2	2	9	2	1	0	0	1	1	1	0	0	4	0	1	0	0	1	0
174	2	1	2	0	1	0	2	1	1	0	1	0	3	3	3	3	3	3	3	3	3	4	4	3	4	1	1	1	1	2	3	2	8	3	0	1	1	1	0	0	0	1	4	0	1	1	0	1	0
175	2	2	2	2	3	2	3	2	1	3	3	3	4	4	3	4	3	4	4	4	4	3	4	4	4	4	4	4	4	4	4	4	16	2	1	1	0	1	1	0	0	0	4	0	0	1	1	0	0
176	2	4	4	3	3	3	3	3	4	4	3	3	3	3	1	2	3	2	3	3	2	4	4	4	4	4	4	4	3	4	3	4	14	3	1	0	0	1	0	0	0	1	3	1	1	0	0	0	0
177	0	1	2	0	2	0	1	1	1	1	2	0	0	2	1	2	2	0	0	1	2	0	0	2	0	2	1	1	1	1	1	1	4	3	0	1	1	1	0	1	0	0	4	0	0	1	0	0	0
178	2	2	2	2	1	1	3	2	4	3	3	3	2	3	4	2	3	3	3	3	3	2	3	2	3	3	4	4	3	4	2	4	13	3	0	1	1	1	0	1	0	0	4	0	0	1	1	1	0
179	4	4	3	3	4	4	4	3	4	4	3	4	4	3	3	4	4	4	3	4	4	3	4	3	4	4	4	4	4	4	4	4	16	4	1	1	1	0	0	0	1	0	4	1	1	0	0	0	1
180	3	3	3	3	3	4	3	4	4	4	3	4	4	3	2	4	2	3	3	2	1	2	2	0	2	2	2	3	2	2	1	1	6	2	0	1	1	0	0	0	0	1	3	0	1	0	0	1	0
181	3	2	3	3	3	3	2	1	3	3	3	2	3	3	2	0	3	3	4	3	4	2	3	1	3	2	2	3	1	3	2	3	9	3	1	1	1	0	0	0	0	1	4	0	0	1	0	0	0
182	3	4	3	3	4	4	4	3	3	4	3	4	4	2	2	3	3	3	3	3	4	4	3	4	4	3	2	2	3	2	4	1	10	3	1	1	0	1	0	1	1	1	6	0	0	1	1	1	0
183	3	4	4	3	3	2	4	3	3	3	3	4	4	2	3	3	3	3	3	2	3	4	4	3	4	3	4	4	3	4	3	4	14	4	1	1	0	0	0	1	1	1	5	0	1	0	0	0	1
184	3	2	3	2	2	1	2	3	1	3	2	3	4	2	2	3	2	3	4	3	3	3	4	3	3	2	1	2	2	3	1	2	8	1	0	1	0	1	0	0	0	0	2	1	0	1	0	0	0
185	0	1	2	2	1	1	2	1	1	1	2	1	1	2	1	2	2	0	2	0	2	4	4	3	3	3	2	2	3	3	3	3	12	2	0	0	0	1	1	0	0	0	2	0	0	0	0	1	1
186	4	3	4	3	3	3	4	4	3	4	4	3	3	3	4	4	4	4	3	4	4	4	4	4	4	4	4	4	4	4	4	4	16	4	0	1	0	1	0	1	0	1	4	1	0	1	0	1	0
187	3	4	3	4	1	3	3	2	2	3	3	3	3	3	2	2	3	3	2	3	3	2	2	3	2	3	4	4	4	4	4	4	16	2	1	1	1	1	0	0	0	0	4	1	0	0	0	1	1
188	2	2	4	3	2	2	2	3	1	0	2	3	3	3	1	2	1	3	3	0	2	2	4	2	2	3	4	2	3	4	4	3	14	3	0	1	0	0	1	1	1	0	4	1	0	1	1	0	1
189	0	1	1	0	2	0	2	2	1	0	1	0	1	3	2	2	3	2	1	2	1	2	2	0	1	1	2	2	1	3	2	1	7	1	0	0	1	0	0	0	0	0	1	0	0	0	1	0	0
190	3	4	3	4	3	4	3	4	4	3	3	3	4	2	2	1	3	2	1	2	3	4	3	3	4	3	4	4	4	4	3	4	15	3	0	1	0	0	1	0	1	1	4	1	1	1	1	1	0
191	4	3	3	4	3	3	3	4	3	4	4	4	3	2	2	2	3	2	3	2	2	2	2	2	3	3	4	4	4	4	3	4	15	3	0	0	0	1	1	0	1	1	4	1	1	1	1	0	0
192	4	2	2	4	3	1	3	3	3	4	3	4	4	3	2	3	3	4	3	3	3	1	1	2	0	3	2	2	3	1	2	3	9	2	0	0	0	1	0	0	1	0	2	0	1	0	0	0	0
193	2	2	2	3	4	2	2	4	2	2	2	1	4	3	3	4	3	3	4	4	4	2	2	2	1	3	4	4	3	4	4	4	15	3	0	1	1	1	0	0	0	0	3	0	1	0	0	1	0
194	4	4	3	4	4	4	4	3	4	2	4	4	4	2	3	3	2	3	3	2	2	0	2	2	3	2	3	2	2	2	2	3	9	2	1	0	0	0	0	1	0	0	2	0	1	1	0	0	0
195	3	3	3	3	3	3	3	3	4	4	3	4	3	2	2	4	3	2	2	3	3	3	0	2	0	2	3	3	3	2	4	3	12	2	1	0	0	0	0	1	1	1	4	1	0	0	0	0	0
196	2	0	2	2	2	2	1	1	1	2	2	2	1	2	3	3	3	4	2	3	2	4	4	4	4	2	3	1	3	2	2	2	9	2	0	1	0	1	1	1	0	1	5	0	1	1	1	0	0
197	3	4	3	2	3	3	1	3	2	3	3	3	2	4	4	4	3	3	4	4	4	4	3	4	4	3	4	4	4	4	4	4	16	4	1	1	1	1	0	0	1	0	5	1	0	1	1	1	0
198	1	2	2	2	2	0	2	0	0	1	2	0	2	3	3	3	3	2	3	2	3	2	4	3	3	1	2	1	3	1	1	1	6	2	0	1	1	0	1	0	0	0	3	1	1	0	0	0	0
199	1	1	0	0	1	1	2	3	1	1	2	1	1	2	0	2	2	0	2	3	2	2	2	0	2	2	1	1	2	1	1	2	6	2	0	0	0	0	1	0	1	1	3	0	0	0	0	0	0
200	3	3	3	2	3	3	3	3	4	4	3	3	4	4	3	4	4	4	4	3	4	2	3	4	3	3	3	1	3	4	4	3	14	4	1	0	1	1	1	1	1	0	6	0	1	1	1	0	1
201	3	3	2	2	2	3	3	1	2	2	4	3	3	2	3	4	4	4	4	3	3	2	3	2	4	3	4	4	3	3	4	3	13	3	0	1	1	1	0	1	0	0	4	0	1	0	1	1	0
202	2	1	1	2	1	1	2	3	2	3	3	2	0	4	4	4	4	4	4	4	4	2	2	2	3	2	4	4	3	4	4	3	14	3	0	1	1	0	1	0	1	0	4	0	1	1	0	0	1
203	1	1	1	0	1	1	2	1	0	1	1	0	1	2	3	2	1	3	2	2	1	1	2	1	0	1	2	1	1	1	1	2	5	1	0	0	0	1	0	0	1	0	2	1	0	0	0	1	0
204	3	4	4	4	4	1	3	4	4	3	4	2	4	4	3	3	3	3	3	4	3	2	3	2	3	3	4	2	4	2	4	3	13	4	1	1	1	0	0	1	1	1	6	0	1	1	1	0	0
205	2	2	0	1	1	0	1	2	1	2	1	3	0	4	3	4	4	4	4	4	3	0	2	2	2	1	1	3	1	3	1	2	7	3	0	1	1	0	1	1	0	0	4	0	1	1	1	1	0
206	2	4	3	3	4	1	2	3	3	3	4	4	4	3	4	4	2	2	3	4	4	3	4	4	3	3	4	4	3	4	4	3	14	3	0	1	1	1	1	1	1	0	6	1	1	1	1	0	0
207	4	4	4	3	3	4	4	3	3	3	4	3	4	3	3	4	3	4	3	4	4	2	2	0	3	3	4	3	2	3	4	3	12	3	0	0	1	1	1	0	0	0	3	0	1	0	1	1	0
208	2	2	3	1	2	1	1	1	1	2	1	0	2	1	2	3	1	2	0	2	2	2	2	3	3	1	1	2	1	2	1	1	5	1	0	0	0	0	1	0	0	0	1	0	0	0	0	0	0
209	4	4	2	4	3	4	4	4	4	2	4	4	3	1	2	2	3	3	1	1	3	3	3	3	4	4	4	4	4	4	4	2	14	2	0	0	0	0	0	0	1	0	1	0	1	1	0	0	0
210	3	3	3	2	2	1	2	1	1	2	2	2	2	2	1	0	1	0	3	2	2	0	0	1	2	1	2	1	2	3	1	2	8	2	0	1	0	0	1	1	0	1	4	1	0	0	0	0	0
211	4	3	4	3	4	4	4	4	4	4	3	3	4	2	4	3	4	4	4	4	3	3	3	4	4	3	4	4	4	4	4	4	16	3	1	1	0	0	0	1	1	0	4	1	1	1	0	1	0
212	4	3	4	3	4	3	4	4	4	4	3	4	4	3	3	3	3	3	4	4	4	4	3	4	4	4	4	3	4	4	4	2	14	4	1	1	1	1	1	1	1	1	8	1	1	0	1	0	0
213	3	3	3	2	3	3	3	3	2	3	3	1	4	1	1	2	2	0	1	3	2	2	3	2	4	3	4	2	4	3	3	3	13	2	0	1	1	1	0	0	0	0	3	0	1	0	0	1	0
214	4	4	3	4	4	4	3	4	3	4	4	4	4	2	1	3	2	0	3	3	0	4	2	3	3	3	2	3	3	2	3	3	11	1	1	1	0	0	0	0	0	0	2	0	0	0	0	1	0
215	3	4	3	3	3	4	4	3	4	4	2	4	4	3	2	4	3	3	2	3	4	4	4	4	4	4	3	4	4	3	4	3	14	2	0	1	1	0	0	1	0	1	4	1	1	0	0	0	1
216	2	3	2	2	3	2	2	2	1	3	3	2	3	4	2	4	4	4	1	3	3	2	3	3	4	4	4	3	4	4	4	4	16	2	1	0	1	0	0	0	1	0	3	0	1	0	1	0	0
217	3	3	4	4	3	3	3	4	3	4	4	3	4	4	4	4	3	3	4	4	4	3	4	4	4	3	3	4	3	4	3	3	13	3	0	1	0	0	1	1	1	1	5	0	1	1	1	1	0
218	2	3	4	3	4	3	3	3	2	3	3	4	4	3	3	3	3	3	4	3	3	2	3	2	3	3	4	3	4	4	3	3	14	3	0	1	0	1	1	0	1	0	4	0	1	1	0	1	0
219	3	4	4	4	2	4	4	4	3	4	4	4	2	4	3	3	3	3	4	4	4	2	2	3	3	4	4	3	3	4	4	4	15	3	0	1	1	1	1	1	0	1	6	0	0	1	1	1	1
220	2	1	2	1	2	4	1	2	1	1	0	1	2	3	3	3	4	3	3	4	2	2	2	0	0	2	2	1	2	1	2	2	7	1	0	1	0	0	0	0	1	0	2	0	0	0	0	0	0
221	2	3	4	3	2	3	3	3	3	2	3	3	3	1	1	0	1	1	0	2	0	3	2	3	3	1	2	2	3	1	1	3	8	4	1	0	1	1	0	0	1	0	4	0	1	0	1	1	1
222	1	2	2	2	1	1	0	1	2	2	1	1	1	4	3	4	4	4	3	4	3	2	2	2	3	4	4	3	4	4	3	4	15	2	0	0	1	1	0	0	0	0	2	1	0	0	0	0	1
223	0	0	1	0	2	2	0	1	1	3	2	1	0	2	1	4	3	3	3	2	1	2	2	0	0	2	1	1	2	2	4	3	11	1	0	0	0	1	1	0	0	0	2	1	0	0	0	0	1
224	3	3	4	3	3	3	4	3	1	4	3	4	4	4	4	4	3	3	4	3	4	3	4	4	4	3	3	4	4	3	4	4	15	2	0	0	1	0	0	0	1	0	2	0	0	0	1	1	0
225	3	4	4	4	4	4	4	3	4	4	4	4	2	4	3	4	4	4	4	4	4	4	3	4	4	3	3	3	4	4	3	3	14	4	1	1	0	0	1	1	1	0	5	1	1	1	1	0	1
226	2	3	0	1	0	2	3	2	1	3	3	2	0	2	2	0	2	2	1	2	2	1	0	2	2	2	3	1	3	4	1	3	11	1	1	0	0	0	0	1	0	1	3	0	1	0	0	0	0
227	2	3	2	1	2	2	2	4	4	2	1	2	2	4	3	3	3	3	3	3	4	4	4	4	4	3	3	2	3	2	4	3	12	2	1	0	1	0	0	1	0	0	3	0	0	1	1	1	0
228	4	4	3	4	3	3	4	3	3	4	4	4	3	1	2	2	3	3	1	3	2	2	2	0	2	4	4	3	4	4	4	4	16	2	0	1	0	1	0	0	0	0	2	1	0	0	0	0	0
229	1	2	2	3	3	0	2	2	2	3	4	2	2	3	3	3	3	4	2	3	3	3	3	3	4	3	4	3	4	4	4	4	16	2	1	0	0	1	0	0	0	0	2	0	0	0	0	0	1
230	3	4	3	4	4	4	3	2	2	3	4	1	4	2	1	0	3	2	0	2	1	3	4	3	4	4	4	3	3	4	4	4	15	1	1	1	0	0	0	0	1	0	3	0	1	0	0	0	0
231	3	4	2	2	4	3	3	3	3	3	3	2	3	4	2	4	3	3	3	4	3	3	4	3	4	2	2	3	2	2	1	2	7	3	0	1	1	1	1	0	1	1	6	0	1	1	0	1	0
232	1	2	0	0	1	2	2	2	1	1	1	2	1	1	3	4	3	2	3	2	3	2	0	3	3	2	3	3	4	2	2	2	10	2	0	1	0	0	1	0	1	0	3	1	0	1	0	0	0
233	4	4	4	1	3	4	4	4	4	4	3	4	4	4	2	3	3	2	4	3	2	2	1	3	2	4	3	4	4	4	4	3	15	2	1	0	0	1	0	0	0	1	3	0	1	0	0	0	0
234	0	0	3	1	1	3	2	3	3	1	2	0	0	1	2	3	2	0	1	3	2	1	0	3	2	1	2	1	2	1	1	2	6	2	0	0	0	1	1	0	1	0	3	0	0	0	0	1	0
235	4	4	4	4	4	4	4	4	3	4	3	4	4	2	4	2	4	3	4	3	4	2	2	3	3	3	4	3	3	4	4	4	15	2	0	1	1	0	1	1	0	1	5	1	1	1	0	1	1
236	4	3	2	2	4	3	3	4	4	4	4	3	4	3	3	3	3	3	3	3	3	4	2	3	4	3	3	3	4	4	3	3	14	4	1	1	1	1	0	0	1	0	5	1	1	1	0	0	0
237	4	3	3	3	3	4	3	4	3	4	4	3	4	3	4	3	3	3	4	4	4	3	4	2	4	3	4	4	4	4	4	4	16	4	0	1	1	0	1	1	1	0	5	0	1	1	0	1	1
238	4	4	3	3	3	4	3	4	4	4	4	2	3	4	2	3	3	3	4	3	4	4	3	2	4	4	4	4	4	4	4	4	16	3	1	1	0	1	0	0	1	0	4	1	0	0	1	1	0
239	3	3	4	3	3	3	2	3	2	3	2	3	3	3	3	4	3	4	4	3	3	3	4	4	4	3	4	3	4	4	3	4	15	3	0	1	0	0	1	1	0	1	4	1	1	0	0	1	0
240	4	4	4	2	4	4	4	3	3	4	4	3	3	3	3	4	3	4	4	4	3	4	4	4	4	3	3	2	4	2	3	4	13	4	1	1	0	1	1	0	1	1	6	1	0	0	1	1	0
241	4	3	4	4	4	4	3	3	4	4	4	4	4	3	3	3	2	3	2	3	2	1	1	2	2	4	4	4	3	4	4	3	14	3	0	1	1	0	0	0	0	1	3	1	1	0	0	0	0
242	2	1	1	0	2	1	1	2	1	1	1	0	2	0	1	2	1	0	1	0	0	2	2	0	0	1	1	1	2	1	2	2	7	1	0	0	0	0	1	0	0	0	1	0	0	0	0	0	0
243	3	3	3	2	2	3	3	4	2	2	4	3	4	2	3	2	2	0	2	1	3	2	3	3	4	2	3	4	3	2	3	2	10	3	0	1	1	1	0	1	0	0	4	1	1	0	0	0	0
244	3	4	3	3	3	4	4	4	2	4	4	3	3	2	3	4	3	3	3	2	2	4	4	4	3	3	2	3	4	4	4	4	16	2	1	0	0	0	1	0	0	1	3	1	0	1	0	0	1
245	4	4	4	4	3	4	3	4	3	4	4	4	4	1	2	2	1	0	1	2	2	4	4	3	4	3	3	3	3	2	2	2	9	2	1	1	1	0	0	0	1	0	4	1	0	0	1	0	1
246	1	1	0	1	2	1	2	2	1	0	1	0	1	1	1	2	1	2	2	2	2	4	3	4	4	2	2	1	3	1	1	2	7	1	0	0	1	0	1	0	0	0	2	0	0	1	0	0	0
247	3	3	3	4	4	3	4	4	2	4	4	3	4	4	4	4	3	3	4	4	4	3	3	2	3	4	3	2	4	4	4	4	16	2	0	1	0	0	1	0	0	0	2	0	1	0	0	1	0
248	2	2	3	2	2	2	2	2	3	3	1	1	0	0	2	2	2	1	0	1	2	2	1	0	2	3	3	3	4	2	3	4	13	1	0	0	0	0	1	0	0	0	1	0	0	1	0	0	0
249	4	4	3	4	4	3	4	4	4	4	4	3	4	2	2	3	2	2	1	2	3	2	3	3	3	2	2	4	3	3	4	3	13	1	0	1	0	0	0	0	1	0	2	0	0	1	0	1	0
250	3	3	2	3	3	3	2	3	1	3	3	1	3	4	2	4	2	4	4	3	4	0	2	2	0	3	3	4	4	4	3	4	15	2	0	1	1	1	0	0	1	0	4	1	1	1	0	0	1
251	4	4	4	4	4	4	4	4	3	4	4	3	4	3	4	4	4	3	4	4	3	4	3	4	4	4	4	4	4	4	4	4	16	3	0	1	0	1	1	1	0	0	4	1	0	0	1	0	0
252	4	2	4	2	1	3	3	3	3	3	3	4	4	3	2	3	2	3	1	2	2	2	2	2	0	3	3	3	4	4	4	3	15	1	1	1	0	0	0	0	0	0	2	1	0	0	0	0	1
253	1	0	2	0	1	2	1	2	0	2	1	1	1	2	2	3	1	2	0	2	2	1	3	2	2	3	3	3	3	3	3	2	11	1	1	0	1	0	1	0	0	0	3	0	1	0	0	0	0
254	3	1	2	1	3	2	3	3	2	3	1	2	2	2	3	2	3	3	4	2	3	3	3	2	3	1	1	2	2	2	2	2	8	1	0	1	1	0	0	0	1	0	3	0	1	0	0	0	0
255	4	4	4	4	4	4	4	4	4	4	4	4	4	2	2	1	2	2	1	1	2	3	2	2	3	3	3	3	3	3	4	3	13	3	0	1	0	0	1	1	1	0	4	1	0	0	0	1	1
256	2	3	2	2	3	3	1	3	2	1	2	1	3	3	3	3	2	2	3	3	3	4	3	4	4	3	2	2	1	2	3	2	8	2	0	1	0	1	0	0	0	0	2	0	1	0	0	1	1
257	3	4	4	4	3	4	4	4	4	3	3	4	3	4	4	3	3	4	4	4	3	4	4	3	4	4	4	4	4	4	4	4	16	4	1	1	1	0	0	0	0	0	3	0	0	1	0	1	0
258	3	3	2	3	4	2	4	3	3	2	3	3	2	3	4	3	3	3	4	4	4	3	4	3	4	4	3	4	4	3	4	4	15	4	1	1	0	0	1	0	1	0	4	0	1	1	0	1	1
259	2	3	2	2	4	3	2	3	1	4	4	1	2	3	4	3	3	3	3	4	3	2	2	4	2	4	4	4	4	4	4	4	16	2	0	0	1	0	0	0	0	1	2	0	0	0	0	1	0
260	3	2	3	2	3	1	2	3	3	3	4	2	3	2	2	1	2	0	3	2	2	2	4	2	4	3	3	4	3	3	4	4	14	3	0	1	0	1	0	0	0	0	2	0	1	0	1	0	0
261	1	3	3	2	2	2	3	1	3	3	3	2	1	2	3	3	3	3	2	3	4	2	3	3	3	3	2	4	4	4	3	4	15	3	0	1	0	0	1	1	1	0	4	1	1	1	1	1	1
262	4	4	4	4	4	4	3	3	4	4	3	4	4	4	2	2	2	2	2	3	3	4	4	3	4	3	4	4	4	4	4	4	16	4	1	1	0	1	0	0	0	1	4	1	1	1	1	1	1
263	4	4	2	3	4	4	4	4	3	4	4	3	4	3	3	4	3	3	3	4	4	2	2	1	0	3	4	4	3	3	3	4	13	2	0	0	0	0	1	1	0	1	3	0	0	0	0	1	0
264	2	3	2	2	2	2	4	3	2	4	4	2	3	3	4	2	2	2	3	3	2	2	1	0	2	2	2	2	2	3	1	3	9	1	0	0	0	0	1	0	0	0	1	1	0	0	0	0	0
265	3	3	3	3	3	2	2	2	1	3	2	2	3	4	2	3	3	4	4	4	2	1	3	3	2	2	3	2	2	3	3	2	10	3	1	0	0	1	0	1	0	0	3	1	1	1	0	0	0
266	1	0	1	2	2	2	2	3	2	3	1	0	1	3	2	4	3	3	2	4	2	4	3	2	3	2	1	2	3	2	2	2	9	1	0	0	0	0	0	1	1	0	2	1	0	0	0	0	1
267	2	2	3	1	2	1	2	2	2	1	1	2	1	2	2	2	2	2	1	3	3	3	4	4	4	2	1	2	2	2	1	2	7	1	0	1	0	0	0	0	0	1	2	0	0	1	0	0	1
268	2	1	2	2	1	2	2	2	1	1	0	0	1	2	1	2	3	2	1	2	0	4	3	2	3	2	3	2	3	3	2	2	10	4	0	1	1	1	0	1	1	0	5	1	0	1	1	0	0
269	3	4	4	4	4	3	4	3	4	3	3	3	4	1	2	3	3	2	1	3	3	4	3	4	4	2	2	2	3	3	4	2	12	2	0	1	0	1	0	0	0	0	2	0	0	0	0	1	0
270	2	2	3	3	2	4	2	4	2	3	2	1	3	3	4	3	2	3	3	4	3	1	3	1	2	4	4	3	3	3	3	4	13	3	1	1	0	1	0	0	0	0	3	1	1	1	1	0	0
271	2	1	2	3	1	2	2	2	1	2	3	0	0	3	4	4	4	3	3	3	4	4	3	4	4	2	3	3	2	3	1	2	8	3	0	0	0	1	1	0	0	0	2	1	0	0	1	0	0
272	1	3	1	0	0	2	1	1	2	1	1	1	0	1	2	0	2	2	1	2	3	0	1	1	2	2	2	1	2	2	3	1	8	1	1	0	0	0	0	0	0	0	1	0	0	1	0	1	0
273	3	3	4	4	3	4	3	4	3	4	3	4	4	4	4	4	4	4	4	4	4	2	0	1	0	3	4	4	4	4	4	4	16	2	0	1	1	0	0	0	0	1	3	1	0	1	0	0	1
274	4	4	3	3	4	4	3	4	4	4	4	4	4	2	2	4	3	3	4	3	4	3	4	4	4	2	3	3	3	4	4	2	13	3	0	0	0	1	0	1	1	0	3	0	0	0	0	0	1
275	1	2	2	1	3	3	0	1	2	1	1	0	3	2	2	2	1	1	3	2	2	4	4	3	4	1	2	1	3	4	2	2	11	2	0	0	0	0	0	1	1	0	2	0	0	0	1	0	0
276	4	3	4	4	4	3	3	4	3	3	4	3	4	4	4	3	4	3	3	3	3	2	4	3	4	4	4	4	4	3	4	4	15	3	1	1	0	1	0	0	1	0	4	1	0	1	0	0	0
277	2	2	1	0	1	2	1	1	1	1	1	0	2	4	3	4	4	3	4	4	4	3	4	4	2	2	1	3	1	1	2	1	5	4	0	1	1	0	1	0	1	0	4	1	1	0	1	0	0
278	3	2	3	4	2	3	3	3	3	2	1	3	3	3	2	2	3	2	3	2	0	4	4	2	4	2	3	1	2	2	1	2	7	4	0	0	1	0	1	1	1	0	4	0	1	0	0	1	0
279	4	4	3	3	4	4	4	4	4	4	4	4	3	2	1	1	2	2	3	2	2	2	2	2	1	1	3	4	3	2	3	3	11	2	0	0	1	1	0	0	0	0	2	0	1	0	1	0	0
280	0	1	1	2	1	1	0	1	1	1	1	0	0	0	4	3	2	3	4	3	3	3	4	3	3	4	4	3	3	4	2	4	13	4	1	1	1	0	0	0	0	1	4	0	1	1	1	1	0
281	2	4	2	2	2	3	3	4	3	3	4	3	2	4	3	3	3	3	4	4	3	2	3	2	2	2	2	1	2	3	1	3	9	4	0	1	1	1	1	1	1	1	7	1	0	0	0	1	0
282	4	4	4	2	2	3	4	3	4	2	4	3	2	4	3	3	3	4	4	3	4	4	3	3	3	3	3	3	3	3	4	4	14	4	1	0	1	0	1	0	0	0	3	1	1	1	0	0	1
283	3	4	4	4	3	4	4	4	4	4	3	4	4	3	3	4	3	2	3	2	4	4	4	4	4	3	4	4	4	3	4	4	15	3	0	1	1	1	0	0	0	0	3	0	1	0	0	0	0
284	3	2	2	3	2	3	2	4	2	3	3	2	2	3	3	4	3	3	4	3	3	4	4	4	4	3	2	3	1	3	2	1	7	3	1	1	1	0	0	0	1	0	4	0	0	1	1	1	0
285	2	4	2	2	3	3	2	3	2	4	2	3	4	2	2	3	2	0	2	2	0	2	2	3	0	2	1	2	2	2	2	2	8	1	0	0	0	0	0	1	0	1	2	0	0	1	0	0	0
286	2	1	2	2	2	2	1	1	0	2	3	1	2	3	3	4	3	3	3	3	2	2	3	1	3	2	2	2	2	3	2	2	9	1	0	0	1	1	0	1	0	0	3	0	0	0	1	0	0
287	3	4	3	3	3	3	4	3	4	4	4	3	4	4	4	4	4	3	4	4	4	2	3	3	4	3	3	4	4	4	4	3	15	3	1	1	1	0	1	0	0	0	4	0	1	1	1	1	1
288	2	2	0	2	1	2	2	1	2	1	2	0	0	2	1	2	2	2	3	1	2	0	2	0	2	1	1	1	2	1	1	1	5	3	1	1	0	1	1	0	0	0	4	0	0	0	0	1	0
289	4	4	4	3	4	4	4	4	4	4	4	4	3	2	4	2	3	3	3	4	2	2	3	2	2	2	2	4	4	2	3	3	12	2	0	0	1	0	1	0	1	0	3	0	0	1	1	0	0
290	2	1	3	1	1	1	3	3	1	1	3	1	1	2	1	2	2	1	0	2	2	2	2	3	3	2	4	4	2	3	2	4	11	3	0	0	0	1	0	0	1	1	3	1	0	0	1	0	1
291	2	0	2	1	2	0	2	3	2	1	3	1	3	4	4	3	4	2	4	4	4	1	2	0	2	2	3	2	2	3	2	3	10	4	1	1	0	1	1	0	0	1	5	1	0	1	0	0	1
292	0	2	1	2	1	2	0	0	1	0	0	0	1	3	4	4	3	4	4	3	2	1	0	1	2	2	1	1	1	2	2	2	7	1	0	1	0	0	0	0	0	0	1	0	0	1	0	0	0
293	1	2	3	2	3	4	2	1	2	3	4	2	1	2	2	2	1	2	3	3	1	1	0	1	2	2	4	3	3	3	4	2	12	2	0	0	0	0	0	0	0	1	1	0	0	0	0	1	0
294	2	3	2	3	2	2	3	3	2	2	2	1	1	2	2	2	2	2	3	2	2	3	4	4	4	3	3	4	4	2	4	4	14	3	0	1	1	1	0	0	0	1	4	1	1	0	0	0	1
295	2	2	3	2	2	4	2	3	3	1	2	1	1	1	4	4	2	2	0	2	2	0	0	0	0	1	2	1	2	1	2	1	6	1	0	1	0	1	0	0	1	0	3	0	1	0	0	0	0
296	2	1	1	1	0	3	1	2	1	2	1	3	1	2	3	2	2	3	3	2	3	0	2	2	3	2	3	2	2	3	3	3	11	4	0	1	0	1	0	1	0	1	4	1	1	1	0	0	1
297	1	3	2	2	2	3	2	3	2	2	1	1	3	0	1	3	2	2	1	0	2	1	1	0	2	2	2	1	1	2	2	1	6	3	1	0	0	1	1	1	0	0	4	0	1	1	0	0	1
298	3	3	3	2	3	3	3	2	3	3	3	3	2	3	2	3	4	3	4	4	4	3	4	1	3	3	4	4	4	4	4	4	16	4	0	1	1	1	0	0	0	0	3	0	1	1	1	0	0
299	1	1	1	1	2	2	2	1	1	2	1	1	2	2	2	0	2	0	0	2	0	3	3	3	4	2	2	2	2	3	2	3	10	1	0	1	0	0	0	0	0	1	2	0	1	0	0	0	0
300	2	3	3	3	2	2	3	3	4	3	3	3	1	1	1	2	1	0	2	2	0	4	3	4	4	2	2	2	2	2	3	2	9	2	0	1	0	1	1	0	1	0	4	0	0	0	1	1	0
301	2	2	1	2	2	3	3	1	2	2	2	3	3	3	4	4	3	3	4	3	3	2	2	0	3	2	2	4	3	2	4	4	13	2	0	0	0	0	0	1	1	1	3	0	0	1	1	0	0
302	1	2	1	0	2	2	2	1	1	1	0	1	2	1	1	2	1	0	0	2	0	2	2	0	2	2	1	2	2	2	2	2	8	1	0	0	1	0	1	0	0	0	2	0	1	0	0	0	0
303	0	1	1	1	2	0	2	0	0	0	0	1	2	2	2	2	2	2	0	1	2	3	2	3	2	2	1	3	1	3	2	2	8	3	0	1	0	0	0	1	1	0	3	1	0	0	0	1	1
304	2	1	1	2	1	0	2	4	1	1	1	2	3	2	1	3	2	2	3	2	3	2	2	0	2	1	2	2	4	3	3	2	12	2	0	0	1	1	1	0	0	0	3	0	1	0	0	1	0
305	3	4	4	4	3	4	4	3	3	4	4	4	3	3	3	3	3	3	4	4	4	2	2	2	2	3	4	3	3	4	4	3	14	4	0	0	1	1	1	1	1	0	5	0	1	1	1	1	0
306	2	0	1	0	1	2	2	2	1	1	1	1	1	2	2	3	1	2	2	2	2	0	0	2	2	3	2	2	3	3	3	1	10	1	0	0	1	0	0	0	1	0	2	1	0	0	0	0	0
307	1	3	3	1	1	1	2	1	1	2	1	1	0	4	2	4	4	3	4	3	4	3	3	4	3	3	4	3	3	3	3	3	12	3	0	1	1	0	0	0	0	0	2	0	1	0	1	0	0
308	2	3	2	0	2	1	2	1	2	2	2	1	3	4	3	3	3	3	4	3	4	2	3	1	2	3	3	4	3	4	3	3	13	3	0	1	1	0	1	1	1	1	6	0	1	0	1	0	0
309	3	2	2	2	2	3	2	3	3	2	1	4	3	4	3	4	3	3	2	4	3	4	4	4	3	4	4	4	4	4	3	4	15	3	0	0	1	1	1	1	0	0	4	0	0	0	1	0	0
310	4	4	3	3	2	4	4	4	4	4	4	3	3	3	3	2	3	4	4	3	2	2	2	0	2	3	2	2	3	2	2	2	9	2	0	1	1	0	1	0	0	1	4	1	0	1	0	1	0
311	3	3	4	4	4	3	4	4	4	3	4	4	4	3	3	3	3	3	4	4	3	0	2	2	2	1	2	2	3	4	3	2	12	2	0	1	0	0	1	0	0	0	2	1	0	0	1	0	0
312	2	3	1	4	2	3	3	4	2	1	3	1	1	3	2	3	4	4	4	4	3	2	3	4	3	1	2	3	2	2	3	2	9	2	1	0	0	1	0	0	1	0	3	1	0	0	0	0	0
313	2	1	3	2	2	2	2	2	1	3	1	2	3	2	3	3	4	2	2	2	2	2	2	2	3	1	2	1	1	3	2	1	7	4	0	0	0	1	1	1	0	1	4	1	0	1	1	0	0
314	3	3	4	2	3	4	4	4	4	3	3	4	3	3	3	3	3	3	3	3	3	2	0	1	0	3	4	4	4	4	4	3	15	2	0	1	1	1	0	0	0	0	3	0	0	0	0	1	0
315	2	1	2	2	1	2	2	3	3	2	1	2	2	2	2	2	2	0	1	3	2	2	2	2	3	2	1	3	2	1	3	2	8	2	0	0	0	1	1	0	0	0	2	0	0	0	0	1	0
316	3	3	3	3	2	4	3	3	3	2	2	4	2	4	3	3	4	3	4	4	4	3	4	3	3	2	4	4	3	4	4	2	13	3	0	0	1	1	0	1	1	1	5	0	0	0	0	1	1
317	3	4	3	3	3	3	4	4	3	4	2	1	3	4	3	4	4	3	3	4	4	3	4	3	4	2	2	3	3	4	2	2	11	2	0	1	1	0	0	0	0	0	2	0	0	0	0	1	0
318	1	1	1	1	1	3	2	1	1	1	1	2	2	2	1	3	4	2	3	2	3	2	2	0	3	2	1	1	2	1	1	1	5	3	0	0	1	1	1	0	0	0	3	1	1	0	0	0	1
319	3	4	4	4	3	4	3	3	3	3	4	3	4	3	3	3	3	3	4	4	4	4	4	4	4	3	4	4	4	3	3	4	14	2	0	0	0	0	0	0	1	1	2	1	1	1	0	0	0
320	3	4	4	3	4	4	4	4	4	4	4	3	4	3	1	3	3	2	3	2	2	4	4	4	4	3	4	3	2	3	4	4	13	3	0	1	1	1	0	1	0	0	4	0	1	1	0	1	0
321	3	4	2	3	3	2	2	3	2	3	2	3	4	2	2	3	3	3	3	3	3	4	4	4	4	3	3	4	3	4	4	4	15	4	1	1	1	0	0	0	1	1	5	0	1	1	1	1	0
322	2	3	4	2	2	2	3	3	2	2	1	3	2	3	4	3	3	3	3	3	3	2	2	3	3	2	2	3	2	2	3	2	9	4	1	0	0	0	1	1	1	0	4	0	1	1	0	0	0
323	3	3	3	3	3	2	2	3	1	3	2	1	3	2	2	3	1	0	1	1	2	3	1	0	4	2	3	3	3	2	3	3	11	3	0	1	0	0	0	0	1	1	3	1	0	0	0	0	1
324	0	2	1	0	1	0	1	1	1	1	1	0	0	2	2	3	2	0	3	2	4	0	0	3	0	2	1	1	1	2	2	3	8	1	0	0	1	1	0	0	0	0	2	0	0	0	0	0	0
325	3	4	4	4	3	4	2	4	3	3	3	4	4	3	1	2	2	4	3	4	2	2	3	2	2	3	3	4	4	4	3	4	15	1	0	1	0	0	1	0	0	0	2	1	0	0	0	0	0
326	2	2	4	2	2	3	2	3	3	1	1	3	3	4	2	3	4	4	4	3	3	4	4	4	4	2	4	3	4	4	4	4	16	4	0	1	1	1	0	0	1	0	4	0	1	0	1	1	1
327	1	3	2	3	0	3	2	2	1	1	2	1	1	0	1	0	2	0	3	1	2	2	4	2	3	2	2	4	3	3	2	4	12	2	0	1	0	0	0	1	1	0	3	0	0	1	1	0	0
328	2	3	1	1	0	0	2	1	1	0	0	2	1	2	1	2	1	2	1	2	2	0	2	2	2	2	1	1	2	1	1	4	8	1	0	0	1	0	0	0	0	0	1	0	0	0	0	0	1
329	2	2	0	1	2	0	2	3	2	3	3	2	3	2	4	3	3	3	3	3	4	4	3	3	3	3	4	4	3	4	3	4	14	4	0	0	1	1	1	0	1	0	4	1	1	1	1	0	0
330	2	3	1	2	2	2	2	2	2	2	2	2	3	0	0	2	2	2	2	2	2	3	2	3	4	2	2	2	2	4	1	2	9	2	1	0	1	1	0	0	0	1	4	0	0	0	0	1	0
331	3	3	3	3	3	3	3	3	3	4	3	3	2	3	4	4	3	4	4	4	4	2	3	4	4	2	2	2	3	2	2	3	10	4	0	1	1	1	1	1	0	1	6	1	1	1	1	0	1
332	3	4	4	4	3	4	3	4	4	2	3	4	3	2	2	2	2	1	2	2	2	2	3	1	3	2	3	2	3	3	4	3	13	1	0	0	0	0	1	0	0	0	1	0	0	0	0	1	0
333	4	4	4	2	4	4	2	3	3	3	3	4	4	2	2	2	3	3	3	1	2	2	1	3	4	3	4	3	3	4	3	4	14	1	0	0	1	1	0	0	0	0	2	0	1	0	0	0	1
334	2	0	0	0	0	1	1	1	1	0	1	1	1	2	3	3	2	3	3	3	3	3	1	2	2	2	2	1	3	3	3	3	12	1	0	1	0	1	0	0	0	0	2	0	0	1	1	0	0
335	2	3	3	2	3	4	4	3	4	4	3	3	4	4	3	4	3	4	4	2	3	3	3	4	4	3	3	3	4	2	3	4	13	4	0	1	1	1	1	1	1	0	6	1	0	1	0	1	0
336	3	4	3	4	3	4	4	3	3	1	4	4	3	0	0	0	2	1	0	2	2	2	0	2	1	2	2	1	3	1	3	4	11	2	0	1	0	0	1	0	0	0	2	0	0	1	1	0	0
337	2	1	3	2	2	1	1	2	0	0	0	1	1	0	3	2	2	3	2	3	3	2	2	1	1	1	2	1	1	2	1	2	6	1	0	0	0	0	0	0	1	0	1	0	1	0	0	0	0
338	2	0	0	1	0	1	1	1	1	2	2	2	1	2	3	1	2	2	0	3	3	2	3	2	4	2	2	3	2	2	2	2	8	3	0	1	1	1	0	0	0	0	3	0	0	1	1	1	0
339	3	1	3	0	2	3	2	3	2	3	2	2	3	3	3	3	4	3	4	4	3	3	3	4	4	3	4	4	3	3	4	4	14	2	0	0	1	0	0	0	0	1	2	1	1	1	0	0	0
340	2	0	1	0	1	2	2	3	1	2	1	2	1	4	3	4	4	4	4	4	4	3	3	2	3	3	2	2	2	3	2	3	10	3	0	0	0	1	1	0	1	0	3	1	1	1	0	0	1
341	4	4	4	4	4	3	4	3	3	4	4	4	4	1	2	2	2	2	0	1	2	4	4	3	4	2	3	2	3	2	1	3	9	3	0	1	0	1	0	1	1	0	4	1	0	1	0	0	0
342	3	3	3	1	1	3	2	1	2	2	3	3	1	3	3	2	2	0	2	3	4	4	3	0	3	3	3	4	4	3	4	2	13	1	0	0	0	1	0	0	0	0	1	0	0	0	1	0	0
343	2	3	3	2	2	0	3	3	2	2	3	1	3	2	2	2	2	2	1	2	3	2	3	3	2	2	1	1	2	3	1	1	7	1	0	0	1	0	0	1	0	0	2	0	1	0	0	0	0
344	2	1	3	3	4	3	3	4	2	2	2	0	4	1	2	2	2	3	0	2	2	2	0	1	0	2	2	3	3	3	2	2	10	2	0	1	0	0	1	1	1	0	4	0	1	1	1	0	0
345	4	4	3	4	4	4	3	4	4	3	4	4	4	4	4	4	2	4	4	3	3	3	4	3	4	3	3	3	3	3	3	3	12	2	0	0	1	1	0	1	0	0	3	0	0	0	1	1	0
346	4	4	3	3	4	4	4	4	4	4	4	3	4	2	1	0	2	0	1	2	0	2	3	0	2	2	4	3	4	4	3	3	14	3	1	0	1	0	1	1	0	0	4	1	0	1	1	0	0
347	3	4	3	3	4	3	2	3	3	4	4	3	4	2	3	1	3	3	2	1	2	2	1	2	3	2	2	4	2	2	3	2	9	3	1	1	0	1	1	0	1	0	5	1	1	1	0	1	0
348	2	3	3	2	3	3	3	3	3	4	3	1	3	1	2	3	2	2	3	3	1	4	4	4	3	3	3	3	3	3	3	4	13	2	0	0	0	1	1	0	1	0	3	1	0	1	0	0	0
349	0	2	2	1	2	1	1	1	1	1	1	0	2	3	2	3	2	3	1	2	2	4	2	4	4	2	1	1	1	2	2	3	8	1	0	0	1	0	0	0	1	0	2	0	0	0	0	0	0
350	3	3	4	3	3	3	3	4	4	3	3	3	4	3	4	3	3	4	4	4	4	1	0	0	2	2	2	3	3	3	4	3	13	3	1	1	1	0	0	1	0	1	5	1	1	1	1	1	0
351	2	3	4	4	3	3	3	3	2	3	2	3	4	2	2	4	3	3	3	3	2	3	4	3	3	3	4	4	4	4	4	2	14	2	1	0	0	0	1	1	0	0	3	0	0	0	1	1	0
352	3	1	2	2	2	2	2	2	1	3	1	2	2	2	0	1	2	2	3	2	2	2	4	2	3	1	1	2	2	2	3	1	8	2	0	1	0	0	0	1	1	0	3	1	1	0	0	1	0
353	2	2	2	2	1	1	3	1	0	3	1	2	2	3	2	2	3	2	3	2	2	2	2	2	2	3	3	3	3	3	4	3	13	1	0	1	1	0	1	0	0	0	3	1	0	0	1	0	0
354	3	2	4	0	2	2	2	2	2	3	1	2	2	2	3	4	3	3	4	3	2	2	2	3	4	2	2	1	2	3	1	2	8	2	0	1	0	0	1	0	0	0	2	1	0	0	1	0	1
355	3	2	3	4	3	4	3	3	3	3	3	4	3	4	2	4	3	3	3	4	4	2	4	4	4	3	4	4	4	4	4	4	16	4	0	1	0	1	0	0	1	0	3	1	0	1	0	0	1
356	3	4	3	3	3	4	3	4	3	4	4	3	4	2	2	2	3	0	1	3	3	4	3	4	2	3	3	4	2	4	3	4	13	3	0	0	1	0	1	1	0	1	4	1	0	0	1	0	0
357	0	1	0	1	1	1	2	0	1	2	2	2	1	1	2	3	1	2	3	2	3	2	3	3	3	2	2	3	3	3	2	4	12	3	1	0	1	0	0	1	1	1	5	1	0	0	1	0	0
358	0	2	1	1	0	1	2	1	1	0	0	0	1	3	3	4	3	4	4	4	4	4	4	3	4	2	1	2	2	2	1	2	7	4	0	1	0	1	1	1	1	1	6	0	1	0	0	0	1
359	2	1	0	2	2	2	3	3	2	1	1	2	3	3	4	3	3	3	4	4	3	1	2	1	2	2	1	2	2	1	1	2	6	3	1	1	1	1	0	0	0	0	4	0	1	1	0	1	0
360	2	2	2	2	2	2	2	3	1	2	1	2	1	1	0	2	0	2	3	2	2	3	3	2	4	3	3	4	3	3	2	3	11	4	1	1	0	1	1	0	0	0	4	0	0	1	0	0	1
361	1	2	2	2	2	2	2	1	3	2	3	1	3	3	2	3	4	3	4	4	3	4	4	3	4	3	3	3	4	2	2	4	12	2	0	0	1	1	0	0	0	0	2	0	0	0	0	1	0
362	3	2	4	3	4	4	2	3	3	3	3	2	4	3	3	4	3	3	4	4	4	4	4	2	3	3	4	4	2	3	3	4	12	3	0	0	0	1	0	0	1	1	3	0	1	1	0	1	0
363	3	2	2	0	2	1	3	3	2	2	4	2	3	4	4	3	2	2	4	4	2	3	3	4	4	2	2	3	3	3	4	3	13	2	1	1	0	0	1	0	0	0	3	1	0	0	1	0	0
364	4	4	3	4	3	4	4	4	4	4	3	3	3	3	2	3	4	3	3	3	3	3	2	2	4	3	3	4	4	4	4	4	16	2	0	1	1	0	0	0	0	0	2	0	1	1	0	0	0
365	2	2	2	0	0	1	0	1	1	1	1	2	1	2	2	2	2	1	0	2	0	2	0	0	3	2	1	2	1	1	3	1	6	1	0	0	1	0	0	0	0	0	1	0	0	0	0	1	0
366	1	0	1	1	1	2	1	1	1	1	0	1	0	3	3	4	4	3	4	4	3	2	2	3	3	2	1	2	1	1	2	2	6	2	0	1	0	0	0	0	0	1	2	1	1	1	0	1	0
367	1	1	1	0	1	3	3	1	2	0	1	1	2	3	0	1	2	3	2	2	2	3	2	2	4	2	3	2	2	3	3	3	11	3	1	1	1	0	0	0	0	0	3	0	1	0	1	1	0
368	2	1	2	0	2	0	1	1	1	3	1	0	1	1	0	0	2	2	1	2	2	2	0	3	2	3	3	3	3	3	2	4	12	1	0	1	0	0	0	0	0	0	1	0	1	1	0	0	0
369	2	3	2	4	1	3	3	1	2	3	3	3	1	2	3	3	3	3	2	4	2	1	2	2	3	2	2	1	2	1	2	2	7	3	1	0	0	1	0	0	1	0	3	0	1	0	1	0	0
370	4	3	4	3	4	4	4	4	3	4	4	4	4	4	3	3	4	4	3	3	4	2	2	3	3	3	4	4	4	4	4	3	15	3	0	1	1	0	1	1	0	1	5	1	1	0	1	1	0
371	4	4	3	4	4	4	3	4	4	3	4	3	3	3	2	3	3	3	3	3	2	2	2	3	4	3	4	3	4	4	4	4	16	3	0	1	1	1	0	1	0	0	4	1	0	0	1	0	1
372	1	2	3	2	0	2	2	2	1	1	1	2	0	3	3	4	4	3	3	2	3	1	1	0	1	2	3	3	3	3	3	4	13	1	0	1	0	1	0	0	1	0	3	0	0	0	0	1	0
373	3	4	3	1	3	0	4	2	1	3	3	4	4	1	0	2	1	2	3	1	2	2	0	0	0	3	2	2	3	2	2	3	10	1	0	1	0	0	0	0	0	0	1	0	0	1	0	0	0
374	4	4	4	3	3	4	4	4	2	4	4	4	4	1	2	2	2	0	2	2	0	2	3	3	4	2	1	3	3	1	2	2	8	1	0	0	0	1	0	1	0	0	2	1	0	0	1	0	0
375	4	3	3	3	3	3	3	2	3	4	4	3	3	2	3	4	2	3	3	4	4	3	2	2	3	2	3	3	3	3	3	4	13	4	1	1	1	1	0	0	0	0	4	0	1	1	0	1	0
376	3	3	4	3	3	3	3	4	3	3	2	2	4	3	3	3	2	3	2	3	2	3	3	2	4	3	4	3	4	4	3	4	15	2	0	1	0	0	0	1	0	0	2	0	0	1	1	0	0
377	0	2	1	1	0	0	2	1	0	1	0	0	0	2	2	4	3	4	3	3	2	2	2	3	2	2	2	2	2	4	1	3	10	2	0	0	0	1	0	0	1	0	2	0	0	0	0	1	0
378	3	3	3	3	2	3	3	2	2	3	3	3	3	2	2	0	1	3	3	3	2	4	4	4	4	4	3	3	3	4	3	3	13	4	0	0	1	1	1	0	1	0	4	1	1	0	1	1	0
379	0	1	0	0	1	0	2	1	1	1	1	1	1	2	2	2	3	3	2	0	2	2	3	2	3	3	2	2	2	3	3	3	11	1	0	0	0	0	1	0	0	0	1	0	0	1	0	0	0
380	1	1	2	1	2	2	1	2	2	2	3	1	1	1	2	2	2	2	3	2	2	3	3	2	2	3	3	2	3	3	4	4	14	2	0	1	0	0	0	0	0	1	2	0	0	1	1	0	0
381	3	2	3	2	3	3	3	2	2	2	3	1	4	0	2	2	2	2	1	1	2	3	4	4	2	2	3	4	3	3	4	4	14	2	0	0	1	0	0	0	1	0	2	0	0	1	0	1	0
382	3	4	4	4	3	3	4	4	2	3	2	3	3	3	1	0	2	3	2	2	2	3	2	1	3	1	1	2	1	3	1	1	6	2	0	0	0	1	0	1	1	0	3	0	1	1	1	0	1
383	2	3	4	2	2	3	3	3	2	3	3	2	1	1	3	2	2	3	3	2	1	2	3	2	1	2	2	2	3	2	2	3	10	1	0	1	0	0	1	0	1	0	3	0	1	0	0	0	0
384	0	1	1	1	2	0	3	1	1	1	0	0	3	3	4	2	2	3	2	3	3	2	2	0	3	1	2	1	3	2	1	1	7	2	0	0	0	0	1	1	0	0	2	0	1	1	0	0	0
385	0	1	0	0	1	0	0	3	1	0	1	1	2	3	3	2	2	2	1	3	3	1	2	1	2	2	1	1	1	2	1	2	6	3	0	1	0	0	1	0	1	1	4	0	1	1	0	0	0
386	2	2	2	2	1	1	1	1	1	1	0	1	1	1	2	0	1	2	2	1	2	3	2	2	2	1	2	1	2	1	1	2	6	3	1	1	0	1	1	0	0	0	4	0	0	0	0	1	0
387	3	2	1	2	2	3	3	2	0	2	3	3	3	2	2	0	2	1	2	2	1	2	2	1	3	3	3	3	2	3	4	2	11	2	0	0	1	1	0	0	0	0	2	0	0	0	0	1	0
388	2	4	3	2	3	4	4	4	3	3	4	4	4	4	4	4	4	4	3	4	3	3	2	0	3	2	3	2	3	3	2	4	12	4	1	1	1	0	0	0	1	0	4	1	0	1	0	0	1
389	2	2	3	3	3	4	3	3	3	4	3	2	3	2	2	3	2	2	1	2	4	2	0	2	2	3	3	3	3	3	4	4	14	1	1	0	0	0	0	0	0	1	2	0	1	0	0	1	0
390	3	3	4	3	3	3	3	4	3	3	3	3	4	2	3	3	4	3	3	4	3	4	4	4	3	3	4	4	3	4	4	3	14	4	1	1	1	1	0	1	0	1	6	1	1	1	1	1	0
391	2	4	2	3	3	3	3	2	2	3	2	3	4	1	3	4	3	4	4	3	3	2	3	2	4	2	2	1	2	2	2	2	8	4	1	1	1	1	0	0	1	1	6	1	0	1	1	0	0
392	2	1	2	1	2	2	2	3	3	1	1	2	3	1	2	2	2	2	2	2	0	2	0	1	1	3	2	2	3	3	4	3	13	2	0	1	1	0	1	1	0	0	4	1	0	0	0	1	0
393	4	4	4	4	4	4	4	4	4	4	4	4	4	3	3	2	3	3	3	2	2	3	3	3	4	3	4	3	4	4	4	3	15	4	1	1	1	1	1	1	1	0	7	1	1	1	1	1	0
394	4	3	3	2	2	3	4	4	3	3	2	2	2	2	0	1	2	0	0	2	0	2	0	1	2	1	2	2	1	2	1	2	6	1	0	0	0	0	1	0	0	0	1	0	0	0	0	1	0
395	4	4	4	4	4	4	3	4	4	3	4	3	3	3	3	2	3	3	3	4	3	3	2	2	3	3	3	2	3	3	3	3	12	3	0	1	1	1	0	0	1	0	4	0	1	0	0	1	0
396	0	0	0	1	2	2	2	3	1	3	2	3	2	2	2	4	4	3	2	2	3	3	2	0	1	3	4	3	3	4	3	3	13	3	0	0	0	1	0	0	1	0	2	0	1	1	0	0	0
397	0	0	0	0	1	0	1	1	0	1	0	0	1	2	2	2	1	1	2	2	2	3	4	4	4	2	3	3	3	2	2	3	10	2	0	0	1	1	1	0	0	0	3	0	0	1	0	0	0
398	2	3	2	2	1	2	2	2	2	1	2	2	0	2	3	1	2	2	3	2	4	2	3	2	4	3	4	3	3	4	3	4	14	4	1	1	1	1	0	0	0	0	4	0	0	1	1	1	0
399	2	1	2	2	1	3	3	2	3	1	4	3	1	2	3	1	2	1	1	3	3	3	4	4	4	2	2	2	4	3	3	2	12	4	1	1	1	1	0	1	1	0	6	1	0	0	0	1	1
400	2	1	1	2	2	2	1	3	1	1	1	0	1	2	1	2	2	2	3	2	1	3	4	4	4	3	4	3	4	4	3	4	15	2	0	1	0	0	0	0	0	1	2	0	0	0	0	1	0
401	0	1	2	0	1	2	1	3	0	1	1	1	1	2	1	1	1	0	2	2	2	3	3	4	4	2	2	2	2	2	3	2	9	2	0	1	0	0	1	0	0	0	2	0	1	1	0	0	0
402	1	1	1	2	0	2	3	2	1	2	1	2	0	3	1	3	2	1	3	3	2	2	0	0	0	2	2	3	3	2	4	2	11	1	0	0	1	0	1	0	0	1	3	1	1	0	0	0	0
403	3	3	1	0	2	2	2	1	2	3	4	1	3	4	4	4	4	4	4	3	4	2	2	2	3	2	3	2	2	4	2	2	10	3	0	1	0	0	1	1	0	0	3	1	1	1	0	0	0
404	0	1	3	1	1	0	1	2	2	1	2	0	2	2	3	2	3	2	3	2	3	3	3	2	3	2	2	4	2	3	3	2	10	1	0	0	1	0	1	0	0	0	2	0	0	0	0	0	0
405	1	1	0	1	1	2	2	2	1	1	1	1	2	2	2	0	2	2	2	1	0	3	3	3	3	2	1	2	2	2	2	1	7	1	0	0	0	0	1	0	0	0	1	1	0	0	0	0	0
406	2	3	3	4	3	2	3	4	1	3	3	3	2	3	4	2	3	2	3	3	3	4	3	4	3	3	3	4	4	3	4	3	14	2	0	1	0	0	1	0	0	1	3	0	0	0	1	0	0
407	4	4	4	3	3	4	3	4	4	3	4	3	4	4	3	3	4	3	4	4	4	0	1	3	2	2	2	2	2	3	2	3	10	4	1	1	1	0	1	1	1	1	7	1	1	0	1	1	0
408	2	0	2	0	2	3	3	2	3	2	3	0	1	1	2	1	0	2	2	2	1	4	2	3	4	1	1	3	2	2	1	1	6	4	0	1	0	0	1	1	1	0	4	1	1	1	1	0	1
[truncated: 26 more columns]
